# Supplementary material for: The influence of hydrodynamic exposure on carbon storage and nutrient retention in eelgrass (Zostera marina L.) meadows on the Swedish Skagerrak coast
Source: Sci Rep. 2020 Aug 12;10:13666. doi: 10.1038/s41598-020-70403-5 (PMC7423977; doi:10.1038/s41598-020-70403-5)
Supplement: Supplementary file 1 — Supplementary Dataset. [file 41598_2020_70403_MOESM1_ESM.xlsx]

## Sheet: Surface sediments
Sites	Habitat	%C (0-5 cm)	%N (0-5 cm)	Z. marina aboveground biomass (g dw m-2)	Depth	Source	SWM	logSWM	SWMd	logSWMd
Strömstad	Seagrass	4.045	0.156333	65.0407	1.63333	Gullström et al. 2012	942	6.84801	2.13026e-05	-10.7567
Gullnäsholmen	Seagrass	11.1603	1.401	31.3821	1.93333	Gullström et al. 2012	1124	7.02465	1.01445e-05	-11.4986
Styrsholmen	Seagrass	9.783	0.941	87.0461	2.06667	Gullström et al. 2012	1248	7.1293	1.19227e-05	-11.3371
Norra Gåsö	Seagrass	6.14933	0.458667	70.122	1.85	Gullström et al. 2012	1275	7.1507	0.000106702	-9.14547
Sladholmen	Seagrass	11.474	0.957291		3	This study Resampling 2018	1308	7.17625	6.81864e-09	-18.8036
Råssösundet	Seagrass	10.5717	1.299	47.1816	1.86667	Gullström et al. 2012	1422	7.25982	0.000325716	-8.02949
Vanarna	Seagrass	12.3115	1.438	94.4309	2.15	Gullström et al. 2012	1510	7.31986	6.77877e-05	-9.59913
Ramnekroken	Seagrass	13.786	1.31033	51.1382	2.73333	Gullström et al. 2012	1514	7.32251	7.16415e-07	-14.149
Tjärnöbo	Seagrass	10.7237	0.850333	79.7561	1.7	Gullström et al. 2012	1545	7.34278	0.00293156	-5.83222
Västra Dafön	Seagrass	10.267	0.737	90.2168	2.1	Gullström et al. 2012	1633	7.39817	0.00025183	-8.28675
Lindholmen	Seagrass	8.91357	0.989896		2.7	This study Resampling 2018	1661	7.41518	3.63869e-06	-12.5239
Bågen	Seagrass	8.811	0.747667	54.1463	1.73333	Gullström et al. 2012	1772	7.47986	0.0083941	-4.78023
Getevik	Seagrass	10.3947	1.06884	152.136	4	Dahl et al. unpublished	1881	7.53956	2.92748e-09	-19.6491
Nötholmen	Seagrass	8.77867	0.674	60.1355	1.76667	Gullström et al. 2012	1915	7.55747	0.0134564	-4.3083
Vrångebäck	Seagrass	6.741	0.489333	98.645	1.83333	Gullström et al. 2012	1994	7.5979	0.0124228	-4.38822
Yttre Burholmen	Seagrass	0.564667	0.0906667	32.71	2.56667	Gullström et al. 2012	2329	7.75319	0.000625488	-7.37698
Dyne	Seagrass	5.14733	0.214	95.122	2.36667	Gullström et al. 2012	2414	7.78904	0.00293012	-5.83271
Rixö	Seagrass	6.61595	0.655961		3	This study Resampling 2018	2442	7.80057	8.83509e-05	-9.33419
Smalsund	Seagrass	5.28086	0.517318		2.6	Dahl et al. 2018	2620	7.87093	0.00183861	-6.29874
Tjärnö	Seagrass	1.754	0.178333	40.2439	1.86667	Gullström et al. 2012	2633	7.87588	0.103964	-2.26371
Dillehuvudet	Seagrass	8.87667	0.855	122.561	1.6	Gullström et al. 2012	2750	7.91936	0.592487	-0.523426
Skallhavet	Seagrass	9.18667	0.892333	40.2439	2.25	Gullström et al. 2012	2850	7.95507	0.0262993	-3.63821
Norra Nordön	Seagrass	1.85033	0.116	64.3902	1.93333	Gullström et al. 2012	2971	7.99665	0.184032	-1.69265
Kroken	Seagrass	1.041	0.0653333	34.5257	1.5	Gullström et al. 2012	3490	8.15766	4.07635	1.4052
Trommekilen	Seagrass	3.87293	0.49781		2.5	This study Resampling 2018	3501	8.1608	0.046435	-3.0697
Tångeflo	Seagrass	10.774	0.853667	47.5881	2.36667	Gullström et al. 2012	3705	8.21744	0.132631	-2.02018
Hjältön	Seagrass	8.388	0.912	78.6992	1.46667	Gullström et al. 2012	3844	8.25427	7.87513	2.06371
Bökevik	Seagrass	1.97547	0.207632		3.1	Dahl et al. 2018	3886	8.26514	0.00887066	-4.72501
Styrsvik	Seagrass	5.58025	0.549658		3	This study Resampling 2018	3931	8.27665	0.0150206	-4.19833
Hälle	Seagrass	6.024	0.639667	64.3902	2.86667	Gullström et al. 2012	4039	8.30375	0.0332623	-3.40333
Bukilen	Seagrass	6.34733	0.303667	115.556	2.6	Gullström et al. 2012	4063	8.30968	0.103672	-2.26652
Norra Brofjorden	Seagrass	6.26867	0.401	39.9458	1.23333	Gullström et al. 2012	4207	8.34451	31.2724	3.44274
Lindesnäs	Seagrass	1.795	0.185667	65.4065	2.3	Gullström et al. 2012	4419	8.39367	0.635898	-0.452717
Äslingsholmen	Seagrass	2.542	0.257667	31.0298	1.76667	Gullström et al. 2012	4621	8.43837	6.31426	1.84281
Bussholmen	Seagrass	4.15933	0.423667	34.5528	2.36667	Gullström et al. 2012	4623	8.4388	0.674214	-0.394207
Holma	Seagrass	3.83067	0.335	66.9106	2.4	Gullström et al. 2012	4709	8.45723	0.676522	-0.390791
Stora Överön	Seagrass	1.72533	0.198333	52.6423	1.65	Gullström et al. 2012	4860	8.48879	12.5842	2.53244
Vrångholmen	Seagrass	3.819	0.492667	31.9512	1.5	Gullström et al. 2012	5483	8.60941	37.0734	3.6129
Finnsbo	Seagrass	3.78257	0.402708	16.4525	2.8	Dahl et al. 2016	5712	8.65032	0.653436	-0.425511
Nordön	Seagrass	3.76	0.286333	53.4146	1.43333	Gullström et al. 2012	6108	8.71735	71.8395	4.27443
Galterön	Seagrass	3.65633	0.371	139.295	2.13333	Gullström et al. 2012	6510	8.78109	11.5131	2.44349
Äspholmen	Seagrass	3.15833	0.260667	111.978	2.1	Gullström et al. 2012	6896	8.8387	17.0328	2.83514
Stenungsund	Seagrass	1.588	0.155333	71.3821	1.83333	Gullström et al. 2012	8289	9.02268	80.3587	4.3865
Burholmen	Seagrass	4.152	0.321	156.233	2.56667	Gullström et al. 2012	8316	9.02594	12.7986	2.54933
Ödsmåls kile	Seagrass	0.438667	0.0523333	83.4417	1.43333	Gullström et al. 2012	8323	9.02678	224.08	5.412
Bärby holme	Seagrass	1.771	0.162333	93.1436	2.23333	Gullström et al. 2012	9080	9.11383	44.6596	3.79907
Dagholmen	Seagrass	1.537	0.135	97.8049	1.33333	Gullström et al. 2012	9398	9.14825	422.947	6.04725
Kråkenäs	Seagrass	0.861667	0.096	45.8537	1.66667	Gullström et al. 2012	10735	9.28126	309.184	5.73394
Syd-koster	Seagrass	4.11667	0.25	119.973	2	Gullström et al. 2012	11110	9.3156	173.32	5.15514
Utby	Seagrass	0.781	0.081	63.374	2.2	Gullström et al. 2012	12201	9.40927	165.641	5.10982
Hågarnsskären	Seagrass	0.400536	0.0510929		4.5	Dahl et al. 2018	20725	9.9391	43.0227	3.76173
Kristineberg	Seagrass	2.31114		287.948	4	Dahl et al. unpublished	2945	7.98786	5.14864e-06	-12.1768
Capri	Seagrass	0.576333	0.0476667	31.2466	2	Gullström et al. 2012	26401	10.1812	2552.46	7.84481

## Sheet: organic matter stocks
Deep areas
Sites	Habitat	%C (0-5 cm)	stock gC m-2 (0-25cm) (corr)	%N (0-5 cm)	stock gN m-2 (0-25cm)	sediment density g cm3	Depth	Source	SWM	logSWM	SWMd	logSWMd
Getevik	Seagrass	10.3947	947.416		45.4217	0.0473601	4	Dahl et al. 2020	1881	7.53956	2.92748e-09	-19.6491
Lindholmen	Seagrass	8.91357	1815.36	0.989896	191.124	0.0858474	2.7	This study Resampling 2018	1661	7.41518	3.63869e-06	-12.5239
Rixö	Seagrass	6.61595	3152.94	0.655961	296.936	0.206147	3	This study Resampling 2018	2442	7.80057	8.83509e-05	-9.33419
Sladholmen	Seagrass	11.474	1979.36	0.957291	149.986	0.0813958	3	This study Resampling 2018	1308	7.17625	6.81864e-09	-18.8036
Styrsvik	Seagrass	5.58025	3018.56	0.549658	278.853	0.225807	3	This study Resampling 2018	3931	8.27665	0.0150206	-4.19833
Trommelkilen	Seagrass	3.87293	3334.48	0.49781	300.855	0.284159	2.5	This study Resampling 2018	3501	8.1608	0.046435	-3.0697
Kristineberg	Seagrass	2.31114	1533.92	0.258356	158.165	0.279933	4	Dahl et al. 2020	2945	7.98786	5.14864e-06	-12.1768
Shallow areas
Getevik	Seagrass	11.2052	670.414		51.0573	0.032811	1.5	Dahl et al. 2020	1495	7.30988	0.010328	-4.57289
Lindholmen	Seagrass	7.97316	2479.99	0.840261	221.963	0.125507	1.3	This study Resampling 2018	1482	7.30115	0.0470101	-3.05739
Rixö	Seagrass	5.33174	3088.14	0.557795	305.497	0.22334	1.5	This study Resampling 2018	2455	7.80588	0.481317	-0.73123
Sladholmen	Seagrass	3.04201	2650.39	0.300379	239.565	0.263916	1.5	This study Resampling 2018	1135	7.03439	0.000714396	-7.24407
Styrsvik	Seagrass	2.45102	2438.36	0.242044	198.589	0.242801	1.5	This study Resampling 2018	3211	8.07434	2.55026	0.936197
Trommelkilen	Seagrass	2.60921	2653.63	0.258739	253.426	0.318346	1.5	This study Resampling 2018	3475	8.15335	3.98078	1.38148
Kris	Seagrass	0.441713	554.099		62.7687	0.81366	1.5	Dahl et al. 2020	2639	7.87816	0.77308	-0.257372

## Sheet: grain sizes
Site	silt fraction	clay fraction	mud fraction	Sorting	SWM	logSWM	SWMd	logSWMd	EUNIS classes
Smalsund	0.479176	0.0281563	0.508027	3.79381	2655	7.8842	0.00211084	-6.16067	Extremely sheltered
Bökevik	0.436948	0.0291783	0.467048	3.72759	3845.14	8.25457	0.0237658	-3.73951	Extremely sheltered
Kristineberg	0.254587	0.0149219	0.26995	2.92297	3059.25	8.02593	7.67716	2.03825	Extremely sheltered
Hågarnskären	0.0746529	0.00390646	0.0785594	2.09883	20725	9.9391	43.0227	3.76173	Sheltered

## Sheet: Depth profiles
Site	Water depth category	Sediment depth	%C (DW)	%N (DW)	soil C density g/cm3	soil N density g/cm3	CN (density)	CN (%)
Lindholmen	deep	3.15518	9.47953	1.07946	0.00587094	0.000671918	8.7376	8.78177
Lindholmen	deep	9.46553	8.3476	0.900335	0.00777718	0.000849274	9.15745	9.27166
Lindholmen	deep	22.0862	8.33939	0.82831	0.00755299	0.000767095	9.84623	10.068
Lindholmen	deep	42.1552	8.53996	0.810453	0.00559764	0.000552406	10.1332	10.5373
Lindholmen	deep	54.645	6.82671	0.700711	0.00560287	0.000575093	9.74255	9.74255
Lindholmen	Shallow	2.66193	8.09348	0.870213	0.00805089	0.000990668	8.12673	9.30057
Lindholmen	Shallow	7.9858	7.85285	0.810309	0.00984038	0.00115858	8.49347	9.69119
Lindholmen	Shallow	18.6335	6.81128	0.632449	0.0105695	0.00133645	7.90863	10.7697
Lindholmen	Shallow	40.6537	8.33194	0.761606	0.00541644	0.00114377	4.73561	10.94
Lindholmen	Shallow	54.0816	7.29577	0.694679	0.00111795	0.000901116	1.24063	10.5024
Rixö	Deep	1.86936	6.61328	0.664346	0.0098243	0.000662744	14.8237	9.95456
Rixö	Deep	5.60808	6.61863	0.647576	0.0118514	0.000607804	19.4988	10.2206
Rixö	Deep	13.0855	5.79557	0.574697	0.0134665	0.000714962	18.8353	10.0846
Rixö	Deep	28.0404	6.20867	0.552512	0.0128085	0.00113264	11.3085	11.2372
Rixö	Deep	43.0808	5.97784	0.533285	0.0101072	0.000373932	27.0296	11.2095
Rixö	Shallow	1.87566	6.73247	0.710143	0.0099766	0.00109627	9.10046	9.48045
Rixö	Shallow	5.62698	3.93101	0.60817	0.00859634	0.00126696	6.785	6.46366
Rixö	Shallow	13.1296	5.84972	0.535376	0.0139058	0.00113352	12.2678	10.9264
Rixö	Shallow	28.1349	5.29469	0.484288	0.012647	0.00107806	11.7313	10.9329
Rixö	Shallow	42.4091	5.49294	0.491658	0.00965059	0.000780873	12.3587	11.1723
Sladholmen	Deep	3.56336	11.4206	0.950224	0.0076946	0.00120723	6.37377	12.0189
Sladholmen	Deep	10.6901	11.5273	0.964359	0.00695031	0.00121561	5.71757	11.9533
Sladholmen	Deep	25.2768	12.4746	1.05369	0.00839564	0.00125981	6.66421	11.839
Sladholmen	Deep	36.247	13.5793	1.14513	0.0134312	0.00116639	11.5152	11.8583
Sladholmen	Deep	47.0339	7.50875	0.628893	0.00613697	0.000883444	6.94664	11.9396
Sladholmen	Shallow	2.77778	2.59648	0.260081	0.00784052	0.00120723	6.49463	9.98334
Sladholmen	Shallow	8.33333	3.48754	0.340677	0.011893	0.0085995	1.38298	10.2371
Sladholmen	Shallow	19.4444	5.44376	0.463102	0.0110914	0.0123493	0.89814	11.755
Sladholmen	Shallow	40.9259	6.91297	0.908653	0.00790556	0.0189895	0.416312	7.60793
Sladholmen	Shallow	59.1667	13.3544	1.0913	0.00530568	0.0220188	0.240962	12.2371
Styrsvik	deep	1.99391	5.15099	0.511065	0.0111759	0.0642628	0.17391	10.0789
Styrsvik	deep	5.98173	6.00952	0.588251	0.0129789	0.0101244	1.28194	10.2159
Styrsvik	deep	13.9574	5.18962	0.478523	0.0122233	0.0121211	1.00843	10.8451
Styrsvik	deep	29.9087	7.64651	0.688168	0.0119836	0.0241982	0.495225	11.1114
Styrsvik	deep	45.2569	7.90016	0.69152	0.00891239	0.052092	0.171089	11.4243
Styrsvik	shallow	2.2199	2.00831	0.202445	0.00653847	0.011367	0.575214	9.92027
Styrsvik	shallow	6.65971	2.89373	0.281643	0.00692536	0.000861703	8.03683	10.2744
Styrsvik	shallow	15.5393	4.95664	0.463241	0.01069	0.00101467	10.5355	10.6999
Styrsvik	shallow	32.1622	8.28868	0.768669	0.0108348	0.000850135	12.7448	10.7832
Styrsvik	shallow	44.4368	9.35247	0.827058	0.0119195	0.000496952	23.9852	11.3081
Trommelkilen	deep	1.77576	3.74351	0.569775	0.00803938	0.000106448	75.5242	6.57016
Trommelkilen	deep	5.32728	4.00235	0.425844	0.0114369	0.00105158	10.8759	9.39863
Trommelkilen	deep	12.4303	4.24779	0.389201	0.013761	0.00131765	10.4436	10.9141
Trommelkilen	deep	26.6364	5.69514	0.461238	0.014524	0.00127279	11.4112	12.3475
Trommelkilen	deep	44.394	3.96536	0.345715	0.0100936	0.00116773	8.64381	11.47
Trommelkilen	deep	52.9221	5.43737	0.479163	0.0136992	0.00086616	15.8161	11.3476
Trommelkilen	shallow	1.98838	2.88633	0.301502	0.00995527	0.000786638	12.6555	9.57316
Trommelkilen	shallow	5.96513	2.33209	0.215975	0.012527	0.00116398	10.7622	10.798
Trommelkilen	shallow	13.9186	4.45281	0.371701	0.0133427	0.000944624	14.1249	11.9795
Trommelkilen	shallow	29.8257	5.12884	0.436953	0.00872699	0.00105437	8.27699	11.7377
Trommelkilen	shallow	48.1896	5.3212	0.456416	0.0101668	0.000433572	23.4489	11.6586
Getevik	deep	4.71698	10.5509	1.09095	0.00640954	0.000647509	9.89877	9.67128
Getevik	deep	9.43396	10.2386	1.04672	0.00290133	0.000685531	4.23224	9.78153
Getevik	deep	23.5849	10.3374	0.964074	0.00336596	0.00100869	3.33697	10.7226
Getevik	deep	47.1698	9.63068	0.851998	0.00344694	0.00100822	3.41885	11.3036
Getevik	deep	63.522	10.0634	1.00292	0.00538377	0.0010548	5.10408	10.0341
Getevik	Shallow	4.71698	10.8069	1.1069	0.00366483	0.00104391	3.51067	9.76327
Getevik	Shallow	9.43396	11.8025	1.24443	0.00325831	0.00118418	2.75153	9.48427
Getevik	Shallow	23.5849	11.3285	1.18662	0.0052338	0.0011149	4.6944	9.54691
Getevik	Shallow	47.1698	2.78317	1.01837	0.000838408	0.000729222	1.14973	2.73297
Getevik	Shallow	58.3648	9.2276	0.867617	0.00160664	0.000872844	1.8407	10.6356
Kristineberg	deep	2.90698	2.56181	0.288675	0.00567248	0.00902281	0.628682	8.87435
Kristineberg	deep	5.81395	2.14403	0.238142	0.00486041	0.0119329	0.407312	9.00314
Kristineberg	deep	14.5349	2.33339	0.247255	0.0103749	0.0209269	0.49577	9.43716
Kristineberg	deep	29.0698	3.10612	0.374526	0.00393981	0.00444309	0.886728	8.29347
Kristineberg	deep	42.8295	1.57687	0.158327	0.00328951	0.0224773	0.146348	9.95954
Kristineberg	Shallow	2.90698	0.414088	0.0455667	0.00247223	0.00469367	0.526715	9.08751
Kristineberg	Shallow	5.81395	0.469339	0.0509057	0.00418819	0.0060174	0.696014	9.21976
Kristineberg	Shallow	14.5349	0.335412	0.0384891	0.00349412	0.00443205	0.788375	8.71448
Kristineberg	Shallow	29.0698	0.106672	0.0127718	0.00100424	0.00118937	0.844339	8.35213
Kristineberg	Shallow	35.5233	0.239484	0.0199977	0.00199666	0.00301331	0.662612	11.9756
